# Supplementary material for: Genome-Wide Identification and Abiotic-Stress-Responsive Expression of CKX Gene Family in Liriodendron chinense
Source: Plants (Basel). 2023 May 30;12(11):2157. doi: 10.3390/plants12112157 (PMC10255089; doi:10.3390/plants12112157)
Supplement: Supplementary file 1 [file plants-12-02157-s001.zip]

Archive with 2 entries (2 files):
- Supplementary Table S1 .txt
- Supplementary Table S2.xlsx
