# Supplementary material for: Genome-Wide Identification and Abiotic-Stress-Responsive Expression of CKX Gene Family in Liriodendron chinense
Source: Plants (Basel). 2023 May 30;12(11):2157. doi: 10.3390/plants12112157 (PMC10255089; doi:10.3390/plants12112157)
Supplement: Supplementary file 1 [file plants-12-02157-s001.zip › Supplementary Table S1 .txt]

>Lchi34027
MATKLLLMFAICRLISTVGLTLDPLELLRLSVSGRLSLDPVDIETASLDF
GRLNRVKPLAVLNPASVDDIVGLVRSAYGSARGFTVSARGHAHSINGQAQ
ASDGVVVEMSGLKGSQLSIGAGGSFVDAWGGELWIDVLRLTLEHGLAPRS
WTDYLYLTVGGTLSNAGISGQAFNHGPQISNVYELDVITGKGEHVTCSKE
ERSELFHSVLGGLGQFGIITRARIALEPAPQRVRWIRVLYSDFSAFTRDQ
EYLISLQGEPASQRFDYIEGFVIVDEGLINNWRSSFFSPRNPIKISSIGS
NGSVLYCLEITKNYDESTASTVDQEVEALLKKLDFIPVSVFTTDLPYLDF
LDRVHKAELKLRSKGLWEVPHPWLNLFIPKSRIADFDVGVFKGILGNKTS
GPILIYPMNKNK
>Lchi12502
MKKSVTHLAMIKQRSDESLKDFMIHLTSEVVQTEGYTNDVSLTALLSGVG
NKEFWFALDKSTPRTIAELQSKAQKYINAEELARARKATVAARGAGHSIH
GQAQAPNGIVVEMDSLPPSIKIHKKREGEPGFSYVDVSGGTLWVDLLKES
LKVGLAPRSWTDYLYLTIGGTLSNGGISGQTFKYGPQISNVLQLDVVTGK
GELVTCSPNQSSELFYAVLGGLGQFGIITSARILLQDAPQKVKWVRAFYD
DFNVFIKDQELLVSMAEMVDYVEGFMVLNEQSLHSSSTAFPSHLDFIPQL
DPSHSDVFYCIEFAVHHHQEKESNVDQVVEEISRKLSFIPTHIYTVEVSY
FDFLNRVRMEEMSLRRTGMWDVHHPWLNMFVPRSGITQFRDLLLEKISPS
TFVGPILIYPILRDKWDSNTSAVLPELGPTNENVIYVVGILRSANPRTCP
TQCLQTILAQNRRIVRTATYPRIGAKQYLAHYLEEGQWREHFGGKWEGFL
GRKSEFDPLGILAPGQGIFARKCCKNPSAQIH
>Lchi19652
MIAFLERFVPDTDSETLPNETDISLCKGLDLQGTTSCPAPACSDFGGLTS
SRPLALARPAGPDDVAKVIRAATRSSGLSVAARGNGHSINGQAMAARGVV
LEMRAMDGRMEVRQGCVDVAGGVLWEDVLIECLEHGLAPRSWTDYLGLTV
GGTLSNAGISGQAFRYGPQTSNVSELQVVTGKGDIVVCSESENSDLFFAV
LGGLGQFGVITRATIILQPAPDMVRWIRVVYRDFEDFASDAEFLVTRSEC
DSFDYVEGFAFVNSDDPVNGWDSVSLGSDHRVDPDRIPANAGPVLYCLEV
ALHYRNQDSFKTVDKIVNDMLRPLRCLPGLKLAVDVSYVDFLLRVKRVEH
AAKMNGIWYTPHPWLNLLVSKRDIVDFDRTVFKKILRNGIGGPMLVYPLL
RSKWDLRTSVVLPEGEIFYLVALLRFGRSSSEGPPLEEVLAQNQEIIQCC
TTNGFDFKLYLPHYRSEEQWKRHFGKQWPRFVERKAIYDPMAILAPGQRI
FSRTHKSL
>Lchi24464
MRTPTISFLRQNNTIFLRIFMVLFLSSTTANINLGSNLPSTATSGADLDV
PSWLTSLSLDGHFSFHDLHRVSKDFGNQNQSLPSAILRPKSVSDIAATIK
HVFQMGPGSKLKVAARGHGHSLRGQSQAPGGVVVDMESLPGPEMRIHTGK
VPYVDVSGGELWINILHESLKYGLAPKSWTDYLHLTVGGTLSNAGISGQA
FRHGPQISNVHQLEIVTGKGDVVTCSEKWNADLFHAVLGGLGQFGIITRA
RIALEPAPKMVKWIRVLYSDFSVFTKDQELLVSAEKTFDYIEGFVIINRT
GLLNNWRSSFNPQDPLQASQFRSDGRTLFCLELTKNFNPDETNTMNQEVK
TLLSQLSYIPSTLFMSEVPYLEFLDRVHVSEMKLRSKGLWEVPHPWLNLL
IPRTGIHDFAKEVFGNILTDTSNGPILIYPLNKSKYKSNRSFCHTI
>Lchi32870
MDFGPLNFLQITTTASLDFGRIFFNSPSAVLRPQSPNEILQLLSFLSAPS
FSMVTIAARGAGHSIHGQAQALNGIVIEMDSLPPSIEIHRKRDGEPGFSY
ADVSGGALWVELLKESLKHGLAPRSWTDYLYLSIGKGELVTCSPTESSDL
FHAVLGGLGQFGIITSARILLQDAPQKVKWVRAFYDDFGIFTNDQELLIS
MIDMVDYVEGFVVLNEQSLHSSSIAFPSHLSFMPQLQLGSSNVSYCIEFA
IHFHQEKDSNPDKVVQEITKQLSFMPSYIYSVEVSYFDFLNRVRMEEISL
RRRGLWDVTHPWLNMFVPKSGILQFRDLLLENISPTTFEGPILIYPILRD
KWNPNMSAVLPEHGPEHDEKVLYIVGMLQSANPSTCSAECLESILHQNRR
IVETATSPRIGSKQYLSHHSQEQQWREHFGGKWERFLARKSEYDPLSILA
PGQGIFKRKYSKWPTTLKSQ
