# Supplementary material for: Genome-Wide Identification and Abiotic-Stress-Responsive Expression of CKX Gene Family in Liriodendron chinense
Source: Plants (Basel). 2023 May 30;12(11):2157. doi: 10.3390/plants12112157 (PMC10255089; doi:10.3390/plants12112157)
Supplement: Supplementary file 1 [file plants-12-02157-s001.zip › Supplementary Table S2.xlsx]

## Sheet: Supplementary Table S1
	Supplementary Table S2 Protein names and sequences of the CKX.
Subordinate Branch	Species Name	LocusName
		Gene name	ID
Cruciferae	A. thaliana	AtCKX1	AT2G41510
	A. thaliana	AtCKX2	AT2G19500
	A. thaliana	AtCKX3	AT5G56970
	A. thaliana	AtCKX4	AT4G29740
	A. thaliana	AtCKX5	AT1G75450
	A. thaliana	AtCKX6	AT3G63440
	A. thaliana	AtCKX7	AF303981
Gramineae	O. sativa	OsCKX1	LOC_Os01g09260
	O. sativa	OsCKX2	LOC_Os01g10110
	O. sativa	OsCKX3	LOC_Os10g34230
	O. sativa	OsCKX4	LOC_Os01g71310
	O. sativa	OsCKX5	LOC_Os01g56810
	O. sativa	OsCKX6	LOC_Os02g12770
	O. sativa	OsCKX7	LOC_Os02g12780
	O. sativa	OsCKX8	LOC_Os04g44230
	O. sativa	OsCKX9	LOC_Os05g31040
	O. sativa	OsCKX10	LOC_Os06g37500
	O. sativa	OsCKX11	LOC_Os08g35860
	Z. mays	ZmCKX1	Zm00001d039520
	Z. mays	ZmCKX2	Zm00001d042148
	Z. mays	ZmCKX3	Zm00001d011890
	Z. mays	ZmCKX4	Zm00001d043293
	Z. mays	ZmCKX4b	Zm00001d012641
	Z. mays	ZmCKX5	Zm00001d008862
	Z. mays	ZmCKX6	Zm00001d032664
	Z. mays	ZmCKX7	Zm00001d053579
	Z. mays	ZmCKX8	Zm00001d053578
	Z. mays	ZmCKX9	Zm00001d046356
	Z. mays	ZmCKX10	Zm00001d032046
	Z. mays	ZmCKX11	Zm00001d025885
	Z. mays	ZmCKX12	Zm00001d002989
Amborellaceae	A. trichopoda	AmCKX1	AMTR s00002p00248240
	A. trichopoda	AmCKX2	AMTR s00053p00208790
	A. trichopoda	AmCKX3	AMTR s00024p00226830
	A. trichopoda	AmCKX4	AMTR s00022p00164680
	A. trichopoda	AmCKX5	AMTR s00022p00164550
	A. trichopoda	AmCKX6	AMTR s00030p00163490
	A. trichopoda	AmCKX7	AMTR s00029p00129160
	A. trichopoda	AmCKX8	AMTR s00004p00145530
	A. trichopoda	AmCKX9	AMTR s00029p00099290
	A. trichopoda	AmCKX10	AMTR s00053p00045580
Magnoliaceae	L. chinense	LcCKX1	Lchi24464
	L. chinense	LcCKX2	Lchi34027
	L. chinense	LcCKX3	Lchi12502
	L. chinense	LcCKX4	Lchi32870
	L. chinense	LcCKX5	Lchi19652
